# Supplementary material for: Chlorogenic Acid–Strontium-Containing Dual-Functional Bioresorbable External Stent Suppresses Venous Graft Restenosis via Hippo-YAP Signaling Pathway
Source: J Funct Biomater. 2025 Jul 11;16(7):259. doi: 10.3390/jfb16070259 (PMC12295672; doi:10.3390/jfb16070259)
Supplement: Supplementary file 1 [file jfb-16-00259-s001.zip]

Archive with 1 entries (1 files):
- jfb-3699812-supplementary.pdf
